# Supplementary material for: Sensitivity of Hyperdense Basilar Artery Sign on Non-Enhanced Computed Tomography
Source: PLoS One. 2015 Oct 19;10(10):e0141096. doi: 10.1371/journal.pone.0141096 (PMC4610698; doi:10.1371/journal.pone.0141096)
Supplement: S1 Dataset — (XLSX) [file pone.0141096.s001.xlsx]

## Sheet: Raw-Data
Patient	Alter	Geschlecht	Diagnose	HU/HCT	HK	HU>MG+ME/2	HU_MG	visuell_MG	visuell_ME (0= keine BAO; 1= BAO)	HU_ME	visuell_ME_2 (0= keine BAO; 1= BAO)	HU_ME_2
19	73	m	1	1.5873	25.2	40	39	0	0	41	0	40
26	66	m	1	1.00242	41.4	41.5	41	0	0	42	0	44
35	80	m	1	0.985915	42.6	42	43	0	0	41	0	44
41	70	m	1	1.10193	36.3	40	46	0	0	34	0	47
44	78	m	1	1.20548	36.5	44	47	0	0	41	0	45
36	91	m	2	1.02469	40.5	41.5	43	0	0	40	0	37
45	82	m	2	1.87719	28.5	53.5	47	1	1	60	0	49
51	74	m	2	1.23393	38.9	48	49	0	0	47	0	48
53	43	m	2	1.54856	38.1	59	51	1	1	67	1	67
57	74	m	2	1.46597	38.2	56	56	1	0	56	1	70
59	65	m	2	1.41026	39	55	59	1	1	51	1	59
60	73	m	2	1.65698	34.4	57	60	1	1	54	1	65
61	85	m	2	1.35535	43.9	59.5	61	1	1	58	1	64
62	65	m	2	1.40091	43.9	61.5	62	1	1	61	1	61
63	73	m	2	1.44615	32.5	47	67	1	0	27	0	34
92	87	w	2	1.34354	29.4	39.5	45	0	0	34	1	45
95	75	w	2	2.13362	23.2	49.5	49	1	1	50	1	49
97	83	w	2	1.35514	32.1	43.5	51	1	0	36	1	55
99	84	w	2	1.43382	40.8	58.5	56	1	1	61	1	53
100	89	w	2	1.79641	33.4	60	59	1	1	61	1	45
102	61	w	2	1.77083	38.4	68	73	1	1	63	1	76
7	66	m	3	1.14114	33.3	38	32	0	0	44	0	49
10	57	m	3	1.37218	26.6	36.5	34	0	0	39	0	34
20	73	m	3	1.17207	40.1	47	39	0	0	55	0	40
29	57	m	3	1.01737	40.3	41	42	0	0	40	0	45
46	61	m	3	1.26168	32.1	40.5	47	0	0	34	0	35
47	61	m	3	0.909091	48.4	44	47	0	0	41	0	47
55	70	m	3	1.25616	40.6	51	55	1	0	47	1	61
69	86	w	3	0.994962	39.7	39.5	33	0	0	46	0	42
71	45	w	3	1.02689	40.9	42	34	0	0	50	0	47
75	60	w	3	1.32404	28.7	38	36	0	0	40	0	36
82	57	w	3	1.05615	37.4	39.5	39	0	0	40	0	38
89	52	w	3	0.984456	38.6	38	42	0	0	34	0	45
4	75	m	4	0.948052	38.5	36.5	30	0	0	43	0	40
12	42	m	4	1.03591	36.2	37.5	37	0	0	38	0	41
30	78	m	4	1.22222	36	44	42	0	0	46	0	43
39	59	m	4	1.06576	44.1	47	45	0	0	49	0	42
48	66	m	4	1.2633	37.6	47.5	47	0	0	48	0	39
49	83	m	4	1.35569	34.3	46.5	48	1	0	45	0	43
50	59	m	4	0.833333	52.2	43.5	48	0	0	39	0	50
64	42	w	4	0.961538	28.6	27.5	17	0	0	38	0	36
74	86	w	4	0.946667	37.5	35.5	35	0	0	36	0	44
76	91	w	4	1.35531	27.3	37	36	0	0	38	0	36
93	77	w	4	1.09722	36	39.5	45	0	0	34	0	34
13	67	m	5	1.1254	31.1	35	37	0	0	33	0	36
14	87	m	6	1.0122	41	41.5	37	0	0	46	0	38
27	67	m	6	1.67364	23.9	40	41	0	0	39	0	34
5	81	m	7	0.957792	30.8	29.5	30	0	0	29	0	36
8	24	m	7	1.01744	34.4	35	32	0	0	38	0	31
17	62	m	7	0.980392	45.9	45	38	0	1	52	1	52
31	83	m	7	1.52098	28.6	43.5	42	1	0	45	0	38
65	76	w	7	0.86039	30.8	26.5	24	0	0	29	0	29
1	21	m	8	1.13636	22	25	23	0	0	27	0	27
21	60	m	8	0.904977	44.2	40	39	0	0	41	0	42
22	61	m	8	1.30208	28.8	37.5	39	0	0	36	0	32
23	77	m	8	1.13636	33	37.5	40	1	0	35	0	43
38	68	m	8	1.0473	44.4	46.5	44	0	0	49	0	47
42	73	m	8	0.982143	44.8	44	46	0	0	42	0	41
66	62	w	8	1	25.5	25.5	25	0	0	26	0	25
67	59	w	8	1.19318	26.4	31.5	31	0	0	32	0	30
70	97	w	8	0.809179	41.4	33.5	33	0	0	34	0	67
77	74	w	8	1.53017	23.2	35.5	36	0	0	35	0	39
79	75	w	8	1.10811	37	41	37	0	0	45	0	41
58	76	m	9	1.1399	38.6	44	57	0	0	31	0	45
90	68	w	9	1.3806	26.8	37	42	0	0	32	0	24
43	74	m	10	1.21212	39.6	48	46	1	1	50	1	48
72	73	w	10	1.06607	33.3	35.5	34	0	0	37	0	42
11	67	m	11	1.30435	27.6	36	35	0	0	37	0	32
83	72	w	11	1.21118	32.2	39	40	0	0	38	0	39
54	69	m	12	1.17783	43.3	51	52	1	1	50	1	49
6	87	m	13	0.735931	46.2	34	30	0	0	38	0	45
15	71	m	13	0.865979	48.5	42	37	0	0	47	0	41
16	70	m	13	1.1442	31.9	36.5	37	0	0	36	1	65
37	94	m	13	1.12137	37.9	42.5	43	1	0	42	0	47
68	86	w	13	0.975936	37.4	36.5	32	0	0	41	0	35
84	86	w	13	1.31494	30.8	40.5	40	0	0	41	1	52
80	70	w	14	1.10465	34.4	38	37	0	0	39	0	40
91	71	w	14	1.38535	31.4	43.5	44	0	0	43	0	43
101	79	w	14	1.61631	33.1	53.5	62	0	0	45	0	40
2	71	m	15	1.04326	39.3	41	29	0	0	53	0	46
85	79	w	15	1.09164	37.1	40.5	40	0	0	41	0	41
88	87	w	15	1.29851	33.5	43.5	41	0	1	46	0	45
40	40	m	16	1.09694	39.2	43	45	0	0	41	0	40
18	57	m	17	1.26667	30	38	38	0	0	38	0	39
24	71	m	17	1.23563	34.8	43	40	0	0	46	0	46
32	65	m	17	1.08537	41	44.5	42	0	0	47	0	47
56	78	m	17	1.05096	47.1	49.5	55	1	0	44	0	46
73	67	w	17	1.08696	32.2	35	34	0	0	36	0	38
78	88	w	17	0.814815	40.5	33	36	0	0	30	0	35
9	81	m	18	0.915842	40.4	37	33	0	0	41	0	42
28	57	m	18	1.38535	31.4	43.5	41	0	0	46	0	53
33	71	m	18	1.03325	42.1	43.5	42	0	0	45	0	45
52	63	m	18	1.22056	46.7	57	49	0	1	65	0	47
86	74	w	18	1.59483	23.2	37	40	0	0	34	0	33
81	71	w	19	1.02469	40.5	41.5	37	0	0	46	0	46
3	73	m	20	1.08209	26.8	29	29	0	0	29	0	31
25	84	m	20	1.63265	24.5	40	40	0	0	40	0	40
87	86	w	20	1.15385	37.7	43.5	40	0	0	47	0	39
96	45	w	20	1.17225	41.8	49	50	0	0	48	0	45
98	71	w	20	1.01042	48	48.5	51	0	0	46	0	63
34	67	m	21	0.949782	45.8	43.5	42	0	0	45	0	50
94	83	w	21	1.20548	36.5	44	48	0	0	40	0	38

## Sheet: 4-Felder
Visuell
	positiv	negativ						SA
rater positiv	13	8	21		Sensitivität		81	54	95
rater negativ	3	78	81		Spezifität		91	39	81
	16	86	102		neg Vorhersagewert		96	89	99
					positiver Vorhersagewert		62	39	81
HU	>46.5							SA
	positiv	negativ			Sensitivität		81	54	95
rater positiv	13	9	22		Spezifität		87	78	93
rater negativ	3	77	80		neg Vorhersagewert		96	88	99
	16	86	102		positiver Vorhersagewert		54	33	74
								SA
HU/HCT	> 1,32				Sensitivität		88	60	98
	positiv	negativ			Spezifität		84	74	90
rater positiv	14	14	28		neg Vorhersagewert		97	90	100
rater negativ	2	72	74		positiver Vorhersagewert		50	31	69
	16	86	102
Vis+HU								SA
					Sensitivität		94	68	100
	positiv	negativ			Spezifität		81	71	89
rater positiv	15	16	31		neg Vorhersagewert		99	91	100
rater negativ	1	70	71		positiver Vorhersagewert		48	31	67
	16	86	102

## Sheet: Diagnosis
Diagnose	Nummer	Anzahl	%
Vestibularisausfall	12	1	0.00980392
kardiale Synkope	16	1	0.00980392
Aortendissektion	19	1	0.00980392
Aspiration mit Hypoxie	6	2	0.0196078
hepatische Enzephalopathie	9	2	0.0196078
ICB	10	2	0.0196078
PRES	11	2	0.0196078
Vertebralisstenose	21	2	0.0196078
Exsikkose	15	3	0.0294118
Embolien (unklar)	14	4	0.0392157
Basilarisstenose	1	5	0.0490196
Septischer Schock	7	5	0.0490196
TIA	18	5	0.0490196
Myokardinfarkt	20	5	0.0490196
Mediainfarkt	13	6	0.0588235
Posteriorinfarkt	17	6	0.0588235
Krampfanfall	4	11	0.107843
unklar	8	11	0.107843
Intoxikation	3	12	0.117647
Basilaristhrombose	2	16	0.156863

## Sheet: INTERINTRA
Ergebnisse:
		ICC(HU)	kappa (janein)
intra	MEvsME	0.6215	0.675
inter	MEvsMG	0.5637	0.598
